# Supplementary material for: Extracellular Expression of Feruloyl Esterase and Xylanase in Escherichia coli for Ferulic Acid Production from Agricultural Residues
Source: Microorganisms. 2023 Jul 25;11(8):1869. doi: 10.3390/microorganisms11081869 (PMC10456899; doi:10.3390/microorganisms11081869)
Supplement: Supplementary file 1 [file microorganisms-11-01869-s001.zip]

Archive with 1 entries (1 files):
- microorganisms-2469497-supplementary.pdf
